# Supplementary material for: Estimation of Nitrogen Status in Zanthoxylum armatum var. novemfolius Using Machine Learning Algorithms and UAV Hyperspectral and LiDAR Data Fusion
Source: Plants (Basel). 2026 Apr 6;15(7):1119. doi: 10.3390/plants15071119 (PMC13075218; doi:10.3390/plants15071119)
Supplement: Supplementary file 1 [file plants-15-01119-s001.zip]

Archive with 1 entries (1 files):
- plants-4139724-supplementary.pdf
